# Supplementary material for: Using Non-Contrast MRA to Discriminate between Obstructive and Nonobstructive Venous Diseases of the Legs
Source: Diagnostics (Basel). 2021 Jul 31;11(8):1392. doi: 10.3390/diagnostics11081392 (PMC8394703; doi:10.3390/diagnostics11081392)
Supplement: Supplementary file 1 [file diagnostics-11-01392-s001.zip]

Archive with 2 entries (2 files):
- Varicose vein -Trance for submission.mp4
- __MACOSX/._Varicose vein -Trance for submission.mp4
